# Supplementary material for: Emulsion Surimi Gel with Tunable Gel Properties and Improved Thermal Stability by Modulating Oil Types and Emulsification Degree
Source: Foods. 2022 Jan 11;11(2):179. doi: 10.3390/foods11020179 (PMC8774618; doi:10.3390/foods11020179)
Supplement: Supplementary file 1 [file foods-11-00179-s001.zip]

Archive with 1 entries (1 files):
- foods-1486628-supplementary.pdf
